# Supplementary material for: Use of Intravaginal Cooling to Provide Symptom Relief in Women With Vulvovaginal Candidiasis and Reduce Immunopathology in an Accompanying Mouse Model
Source: J Infect Dis. 2025 Jan 13;231(4):e813–21. doi: 10.1093/infdis/jiaf028 (PMC11998563; doi:10.1093/infdis/jiaf028)
Supplement: jiaf028_Supplementary_Data [file jiaf028_supplementary_data.zip]

Archive with 5 entries (5 files):
- Fig S1.tif
- Fig S2.tif
- Fig_S3.tif
- JID_81151_supplemental_table_1.docx
- JID_81151_supplemental_text.docx
